# Supplementary material for: Identification of Flavonoids in the Leaves of Eranthis longistipitata (Ranunculaceae) by Liquid Chromatography with High-Resolution Mass Spectrometry (LC-HRMS)
Source: Plants (Basel). 2021 Oct 10;10(10):2146. doi: 10.3390/plants10102146 (PMC8539099; doi:10.3390/plants10102146)
Supplement: Supplementary file 1 [file plants-10-02146-s001.zip]

Archive with 1 entries (1 files):
- plants-1402294-supplementary.pdf
